# Supplementary material for: Nature and nurture: understanding phenotypic variation in inborn errors of immunity
Source: Front Cell Infect Microbiol. 2023 Sep 14;13:1183142. doi: 10.3389/fcimb.2023.1183142 (PMC10538643; doi:10.3389/fcimb.2023.1183142)
Supplement: Supplementary file 1 [file Table_1.xlsx]

## Sheet: GOF Disorders
Disease (GOF)	Genetic defect	Inheritance	OMIM	Major category	GOF Description
C1r Periodontal Ehlers Danlos	C1R	AD GOF	613785	Table 8 Complement Deficiencies	Constitutive Complement 1 Activation (PMID: 31749804)
C1s Periodontal Ehlers Danlos	C1S	AD GOF	613785	Table 8 Complement Deficiencies	Constitutive Complement 1 Activation (PMID: 31749804)
Susceptibility to atypical hemolytic uremic syndrome 5	C3	AD GOF	120700	Table 8 Complement Deficiencies	Hyperactivation of C3 convertase (PMID: 22246034)
B-cell expansion with NFKB and T-cell anergy	CARD11	AD GOF	607210	Table 3 Predominantly Antibody Deficiencies	Constitutive NF-kB activation (PMID: 18323416)
Immunodeficiency 108 with autoinflammation	CEBPE	AR GOF	260570	Table 5 Congenital defects of phagocyte number or function	Altered chromatin occupancy of mutant CEBPE (PMID: 31201888)
Susceptibility to atypical hemolytic uremic syndrome 4	CFB	AD GOF	138470	Table 8 Complement Deficiencies	Persistent activation of the complement alternative pathway (PMID: 17182750)
WHIM (Warts, Hypogammaglobulinemia, Infections, Myelokathexis) syndrome	CXCR4	AD GOF	162643	Table 6 Defects in intrinsic and innate immunity	Hyperactivation of downstream signaling (G-protein signaling, calcium mobilization, ERK/AKT activation) (PMID: 36089616)
Autoinflammation with pulmonary and cutaneous vasculitis	HCK	AD GOF	620296	Table 7 Autoinflammatory Disorders	Increased kinase activity and enhanced myeloid cell priming, migration and effector functions (PMID: 34536415)
Aicardi-Goutieres syndrome 7	IFIH1	AD GOF	615846	Table 7 Autoinflammatory Disorders	Mutant IFIH1 binds RNA more avidly, leading to increased baseline and ligand-induced interferon signaling (PMID: 24686847)
Immunodeficiency 15A	IKBKB	AD GOF	618204	Table 2 Combined immunodeficiencies with associated or syndromic features	Increased basal levels of phosphorylation of IKKα/b and p65, and higher degradation of IkBα (PMID: 30337470)
Common variable immunodeficiency 13	IKZF1	AD GOF	616873	Table 4 Diseases of Immune Dysregulation	Increased DNA binding associated with increased gene expression of TH2 and plasma cell differentiation (PMID: 35333544)
Autoinflammation, immune dysregulation, and eosinophilia	JAK1	AD GOF	147795	Table 4 Diseases of Immune Dysregulation	Hyperactive JAK1 leading to increased levels of STAT1 phosphorylation (PMID: 28111307)
JAK3 GOF-related chronic lymphoproliferative disorder of NK-cells	JAK3	AD GOF	NA	NA	Constitutive phosphorylation and activated STAT signaling (doi.org/10.1182/blood-2020-142078)
Ectodermal dysplasia and immunodeficiency 2	NFKBIA	AD GOF	164008	Table 2 Combined immunodeficiencies with associated or syndromic features	Enhanced the inhibitory capacity of IkappaBalpha by preventing its phosphorylation and degradation, and results in impaired NF-kappaB activation. (PMID: 14523047)
Autoinflammation with infantile enterocolitis	NLRC4	AD GOF	616115	Table 7 Autoinflammatory Disorders	Constitutive caspase-1 cleavage and increased production of IL-18 (PMID: 25217959)
Skin inflammation and skin cancer predisposition syndrome	NLRP1	AD GOF	617388	Table 7 Autoinflammatory Disorders	Increased self-oligomerization of mutant protein leading to inflammasome hyperactivation (PMID: 27662089)
Familial cold autoinflammatory syndrome 2	NLRP12	AD GOF	611762	Table 7 Autoinflammatory Disorders	Increased speck formation and caspase 1 signaling (PMID: 21538323)
Familial cold autoinflammatory syndrome 1	NLRP3	AD GOF	120100	Table 7 Autoinflammatory Disorders	Constitutive inflammasome activation, resulting in an inappropriate release of IL-1β and gasdermin-D-dependent pyroptosis (PMID: 12483741, 36275641)
Neonatal onset multisystem inflammatory disease (NOMID)	NLRP3	AD GOF	607115	Table 7 Autoinflammatory Disorders	Constitutive inflammasome activation, resulting in an inappropriate release of IL-1β and gasdermin-D-dependent pyroptosis (PMID: 12483741, 36275641)
Muckle-Wells syndrome	NLRP3	AD GOF	191900	Table 7 Autoinflammatory Disorders	Constitutive inflammasome activation, resulting in an inappropriate release of IL-1β and gasdermin-D-dependent pyroptosis (PMID: 12483741, 36275641)
Immunodeficiency 100 with pulmonary alveolar proteinosis and hypogammaglobulinemia	OAS1	AD GOF	164350	Table 7 Autoinflammatory Disorders	Constitutive synthetase activity (PMID: 34145065)
PLAID (PLCg2 associated antibody deficiency and immune dysregulation) or familial cold autoinflammatory syndrome 3 or APLAID (c2120A>C)	PLCG2	AD GOF	614468	Table 7 Autoinflammatory Disorders	Hyperreactive external calcium entry in B cells leading to expansion of innate inflammatory cells (PMID: 15845450)
Immunodeficiency 73B with defective neutrophil chemotaxis and lymphopenia	RAC2	AD GOF	602049	Table 1 Immunodeficiencies affecting cellular and humoral immunity	Increased level of active RAC2 protein leading to inhibition of HSPC differentiation (PMID: 31919089)
MIRAGE Syndrome	SAMD9	AD GOF	617053	Table 9 Bone marrow failure	Augmented growth-suppressing activity of SAMD9L (PMID: 28202457)
Immunodeficiency 31C	STAT1	AD GOF	600555	Table 6 Defects in intrinsic and innate immunity	Increased STAT1-dependent cellular responses to cytokines (PMID: 21727188)
STAT2 GOF-realted autoinflammatory syndrome	STAT2	AR GOF	NA	NA	Failed appropriate trafficing of USP18 to IFNAR2, thereby preventing USP18 from negatively regulating responses to IFN-I (PMID: 32092142)
Infantile-onset, multisystem autoimmune disease 1	STAT3	AD GOF	102582	Table 4 Diseases of Immune Dysregulation	Increased STAT3 signaling leading to increased TH17 cell differentiation (PMID: 25038750)
STAT6 GOF-related primary atopic disorder	STAT6	AD GOF	NA	NA	Enhanced STAT6 protein binding to DNA, leading to sustained STAT6 phosphorylation, increased STAT6 target gene expression, and TH2 skewing (PMID: 36884218)
Immunodeficiency 82 with systemic inflammation	SYK	AD GOF	619381	Table 7 Autoinflammatory Disorders	Increased phosphorylation and enhanced downstream signaling leading to amplified inflammatory cytokine and chemokine production and release (PMID: 33782605)
Immunodeficiency 98 with autoinflammation	TLR8	XL GOF	301078	Table 6 Defects in intrinsic and innate immunity	Enhanced TLR8 responsiveness to ligand binding, leading to activation of NF-κB and an inflammatory environment with activated T cells, abnormalities in B-cell differentiation, and bone marrow failure (PMID: 33512449)
STING-like disease	TMEM173	AR GOF	NA	Table 7 Autoinflammatory Disorders	Autoactivation of the mutant protein, but to a lesser degree that in the dominant form (PMID: 32673614)
Infantile-onset STING-associated vasculopathy	TMEM173	AD GOF	612374	Table 7 Autoinflammatory Disorders	Autoactivation of the mutant protein (PMID: 25029335)
Severe congenital neutropenia	WAS	XL GOF	300392	Table 5 Congenital defects of phagocyte number or function	Constitutive activation through disruption of an autoinhibitory domain in the wild-type protein (PMID: 11242115)
Activated phosphoinositide 3-kinase delta syndrome 1	PIK3CD	AD GOF	615513	Table 3 Predominantly Antibody Deficiencies	Increased phosphorylation of the kinase Akt and hyperactivation of the metabolic checkpoint kinase mTOR, enhanced glucose uptake and terminal effector differentiation (PMID: 24165795)
F12 GOF-related cold-induced urticarial autoinflammatory syndrome	F12	AD GOF	NA	NA	Enhanced autocatalytic cleavage of the mutated protein and spontaneous FXII activation (PMID: 31924766)
PSTPIP1 (proline-serine-threonine phosphatase-interactive protein 1)–associated myeloid-related proteinemia inflammatory (PAMI) syndrome	PSTPIP1	AD GOF	NA	Table 7 Autoinflammatory Disorders	Increased PSTPIP1-pyrin interactions and hyperphosphorylation compared to WT (PMID: 26025129)
